# Supplementary material for: Decoding the interstitial/vacancy nature of dislocation loops with their morphological fingerprints in face-centered cubic structure
Source: Sci Adv. 2025 Apr 11;11(15):eadq4070. doi: 10.1126/sciadv.adq4070 (PMC11988408; doi:10.1126/sciadv.adq4070)
Supplement: Supplementary file 2 — Movies S1 to S3 [file sciadv.adq4070_movies_s1_to_s3.zip]

Archive with 3 entries (3 files):
- sciadv.adq4070_movie_s3.mp4
- sciadv.adq4070_movie_s2.mp4
- sciadv.adq4070_movie_s1.mp4
